# Supplementary material for: Solids Turn into Liquids—Liquid Eutectic Systems of Pharmaceutics to Improve Drug Solubility
Source: Pharmaceuticals (Basel). 2022 Feb 23;15(3):279. doi: 10.3390/ph15030279 (PMC8951776; doi:10.3390/ph15030279)
Supplement: Supplementary file 1 [file pharmaceuticals-15-00279-s001.zip]

Archive with 1 entries (1 files):
- pharmaceuticals-1511219-supplementary.pdf
